# Supplementary material for: Retrotransposon insertion as a novel mutational event in Bardet‐Biedl syndrome
Source: Mol Genet Genomic Med. 2018 Nov 28;7(2):e00521. doi: 10.1002/mgg3.521 (PMC6393654; doi:10.1002/mgg3.521)
Supplement: Supplementary file 7 [file MGG3-7-na-s007.geneious]

Archive with 28 entries (28 files):
- Supplemental_Material2.geneious
- fileData.0
- fileData.1
- fileData.2
- fileData.3
- fileData.4
- fileData.5
- fileData.6
- fileData.7
- fileData.8
- fileData.9
- fileData.10
- fileData.11
- fileData.12
- fileData.13
- fileData.14
- fileData.15
- fileData.16
- fileData.17
- fileData.18
- fileData.19
- fileData.20
- fileData.21
- fileData.22
- fileData.23
- fileData.24
- fileData.25
- fileData.26
